# Supplementary material for: Maternal and Neonatal Behaviour in Italian Mediterranean Buffaloes
Source: Animals (Basel). 2021 May 28;11(6):1584. doi: 10.3390/ani11061584 (PMC8226658; doi:10.3390/ani11061584)
Supplement: Supplementary file 1 [file animals-11-01584-s001.zip]

Archive with 1 entries (1 files):
- animals-1215684-supplementary.xlsx
