# Supplementary material for: Maternal and Neonatal Behaviour in Italian Mediterranean Buffaloes
Source: Animals (Basel). 2021 May 28;11(6):1584. doi: 10.3390/ani11061584 (PMC8226658; doi:10.3390/ani11061584)
Supplement: Supplementary file 1 [file animals-11-01584-s001.zip › animals-1215684-supplementary.xlsx]

## Sheet: behav+clinical
id	sex	g_n_new	Grooming_D_48h_av	n_Neg_Mat_48h	Standing_D_48h_av	Lying_D_48h_av	Grooming_D_3h_av	Standing_D_3h_av	Suckling_C_48h_av	Standing_C_48h_av	Walking_C_48h_av	calving_groom	calving_feed	calving_stand	w0	w3	w7	w14	w21	dwg3	dwg7	dwg14	dwg21	birth_stand	birth_suck	birth_st_att	birth_suck_att	n_stand_attempt	n_suck_attempt	n_suck_48h	Durata media suzione (sec)
1	F	notte	0.0675	6	0.45	0.55032	0.393333	0.906667	0.01	0.209792	0.01	0	11.6617	0	40.7	42	47.6	60	70	0.433333	0.985714	1.37857	1.39524	48.8462	105	37.4566	102.553	4	13	48	225.06
2	M	notte	0.0358333	5	0.484583	0.51532	0.243333	0.653333	0.029375	0.142083	0.029375	23.5028	3.8644	55.8683	43.6	44	50.3	58.5	69.5	0.133333	0.957143	1.06429	1.23333	39.2411	179	24.6631	173.767	2	10	23	136.478
4	F	notte	0.06	36	0.405625	0.594527	0.203333	0.63	0.0179167	0.0995833	0.0183333	0.15415	31.8304	0.00161667	41.7	NA	53.9	61.3	71.5	NA	1.74286	1.4	1.41905	35.0673	242	26.5767	82.4669	0	41	19	102.512
6	M	giorno	0.04375	3	0.488958	0.510469	0.0833333	0.793333	0.0158333	0.1475	0.0158333	33.4297	36.9484	27.6024	44.6	45.7	52.1	61	NA	0.366667	1.07143	1.17143	NA	132.018	161	33.3463	134.065	25	8	35	185.727
7	F	notte	0.02875	3	0.409375	0.589929	0.186667	0.656667	0.0375	0.156667	0.0375	4.7875	34.2205	4.6367	NA	NA	NA	NA	NA	NA	NA	NA	NA	141.329	297	48.3245	237.816	16	10	12	196.766
8	M	notte	0.0475	20	0.363542	0.636242	0.306667	0.54	0.016875	0.11	0.016875	27.5155	44.3151	27.509	45.2	45.5	54.6	66.3	73.2	0.1	1.34286	1.50714	1.33333	37.2146	186	35.0656	88.5135	0	32	64	78.955
9	M	notte	0.0475	3	0.393542	0.606084	0.26	0.72	0.016875	0.110208	0.016875	14.5458	34.3687	14.3597	44.1	49.9	57.5	65.8	75.1	1.93333	1.91429	1.55	1.47619	76.0229	353	14.3597	120.261	11	14	15	174.529
10	M	notte	0.0738298	33	0.41	0.589788	0.24	0.7433	0.04625	0.256875	0.0222917	25.1517	9.71958	8.0422	40.2	42.4	48.6	55.5	63.6	0.733333	1.2	1.09286	1.11429	61.796	231	25.4062	127.682	7	22	40	194.345
11	F	giorno	NA	NA	NA	NA	NA	NA	NA	NA	NA	NA	NA	NA	34.4	39.6	44.9	52.3	64	1.73333	1.5	1.27857	1.40952					NA	NA	NA	NA
14	F	notte	0.0472917	4	0.565833	0.433266	0.253333	0.966667	0.03625	0.168333	0.0164583	0.114967	22.185	0	40.4	NA	49.6	59	69.9	NA	1.31429	1.32857	1.40476	144.002	291	20.1453	169.093	8	18	12	316.234
15	F	notte	0.0540426	4	0.505532	0.493562	0.423333	0.763333	0.0329167	0.14375	0.0177083	0.13595	64.3303	0	36.6	40.2	48.5	60.1	72.6	1.2	1.7	1.67857	1.71429	96.3881	201	95.8414	153.786	0	5	28	166.322
16	M	notte	0.0460417	0	0.467708	0.532237	0.253333	0.746667	0.0108333	0.0925	0.0108333	0.7226	107.49	0	39.4	45.9	50.7	63.3	73.7	2.16667	1.61429	1.70714	1.63333	213.592	341	197.867	338.55	0	6	23	109.848
17	F	giorno	0.0577083	0	0.505833	0.494476	0.303333	0.46	0.0379167	0.180625	0.0379167	0	39.8766	29.1194	43.5	46.6	54.3	65.4	77	1.03333	1.54286	1.56429	1.59524	38.1936	431	29.8532	62.2567	4	14	27	151.099
20	F	giorno	0.0561702	1	0.565319	0.434345	0.23	0.713333	0.0164583	0.1375	0.0164583	44.9933	50.0228	44.9234	39.1	46.1	51.2	65.4	75.1	2.33333	1.72857	1.87857	1.71429	58.074	228.69	47.1678	226.621	6	7	26	222.296
23	M	notte	0.0402083	10	0.491042	0.50865	0.273333	0.946667	0.0275	0.178125	0.0275	0.0599667	33.1365	0.287167	38.5	NA	NA	NA	NA	NA	NA	NA	NA	50.6307	99	26.5122	89.5732	3	20	21	212.151
25	F	notte	0.060625	0	0.524375	0.47551	0.246667	0.836667	0.0297917	0.174375	0.0297917	0.2989	25.2908	0	37.4	40.2	46.4	56.8	72.1	0.933333	1.28571	1.38571	1.65238	27.8778	64	7.4092	48.7659	20	14	20	237.346
27	M	notte	0.0425	0	0.484375	0.515531	0.156667	0.62	0.009375	0.181667	0.009375	0.00445	43.1125	1.67e-05	41.4	42.3	50.2	62.4	72.8	0.3	1.25714	1.5	1.49524	44.5646	319		314.833	0	1	10	122.13
28	F	giorno	0.04125	1	0.42	0.579393	0.383333	0.893333	0.03125	0.187917	0.03125	0.0718167	39.727	0	33.4	39	43.5	50.4	67.6	1.86667	1.44286	1.21429	1.62857	55.5723	112		68.8248	0	3	12	306.337
30	M	giorno	0.0408333	0	0.477083	0.522716	0.38	0.56	0.0108333	0.249583	0.0108333	0.2907	91.656	0	44.9	50.9	56.8	64.7	78.3	2	1.7	1.41429	1.59048	155.142	263	152.721	262.408	0	1	13	170.122
31	M	giorno	0.053617	1	0.480213	0.519835	0.363333	0.846667	0.0320833	0.171458	0.0320833	0.134133	39.8887	0	41.9	46.1	53	63.3	72.5	1.4	1.58571	1.52857	1.45714	75.7763	146	37.798	98.3085	7	17	16	182.725
32	F	notte	0.066875	0	0.491458	0.508695	0.296667	0.83	0.00666667	0.139583	0.00666667	33.3109	41.4548	33.0521	43.1	46.6	53.4	67	79.5	1.16667	1.47143	1.70714	1.73333	65.1039	118.332	34.8122	116.317	11	5	9	236.711
33	M	notte	0.0402083	0	0.514792	0.485837	0.266667	0.73	0.00833333	0.09	0.00833333	0.911367	56.0902	0	40.2	45.5	52.7	63.1	74.1	1.76667	1.78571	1.63571	1.61429	725.397		5.68915		81	12	10	268.536
34	M	giorno	0.0360417	0	0.485417	0.515106	0.133333	0.816667	0.01375	0.12375	0.01375	22.4326	23.8683	0	40.2	45.3	51.2	60.3	NA	1.7	1.57143	1.43571	NA	54.3895	439	22.5539	364.037	2	6	14	112.284
35	F	giorno	0.0472917	2	0.426042	0.574501	0.356667	0.74	0.0333333	0.246667	0.0333333	31.4835	56.2459	31.4835	39.8	45.9	51.3	62.2	68	2.03333	1.64286	1.6	1.34286	38.03	101	35.8078	90.3959	2	6	41	223.705
36	M	giorno	0.0866439	1	0.612849	0.379326	0.275593	0.848634	0.0154167	0.189167	0.0154167	31.5293	41.2175	0	43.9	47.9	56.2	66.6	76.5	1.33333	1.75714	1.62143	1.55238	97.6386	110	36.1795	103.242	16	8	31	198.443
37	M	notte	0.0327632	0	0.455731	0.54336	0.128535	1	0.0295833	0.144375	0.0295833	0.12485	64.5948	0	43.5	47.2	54.1	67	77.6	1.23333	1.51429	1.67857	1.62381	61.0189	80	5.51237	75.8229	6	3	30	152.299

## Sheet: days-calf
ID vitelli	d1_S_Non_visibile_min	d1_S_Standing_min	d1_S_Suckle the udder	d1_S_ Walking_min	d1_S_ Social interaction with the neighbouring buffalo/calf_min	d1_S_ Sniffing_min	d1_S_ Play_min	d1_S_ Lying_min	d1_S_ Self-grooming_min	d1_S_ Scratching_min	d1_S_ Licking_min	d1_S_ Visibile_min	d1_S_Suck_att	d1_S_St_att	d2_S_Non_visibile_min	d2_S_Standing_min	d2_S_Suckle the udder	d2_S_ Walking_min	d2_S_ Social interaction with the neighbouring buffalo/calf_min	d2_S_ Sniffing_min	d2_S_ Play_min	d2_S_ Lying_min	d2_S_ Self-grooming_min	d2_S_ Scratching_min	d2_S_ Licking_min	d2_S_ Visibile_min	d2_S_Suck_att	d2_S_St_att
1	24	311.406	14.376	14.376	0	32.928	0	1104.59	1.2	0	0	1416	13	10	7.8	288.57	14.268	14.268	0	20.832	1.176	1143.63	0	0	0	1432.2	0	0
2	63.6	263.562	66.054	66.054	0	37.986	1.092	1112.84	0	0	0	1376.4	9	9	19.2	115.788	15.306	15.306	0	15.276	1.2	1305.01	2.4	0	0	1420.8	1	0
4	40.8	175.272	36.846	37.506	0	67.008	0	1223.93	0	0	0	1399.2	41	2	6	90.36	8.808	8.808	2.304	22.02	6	1342.46	0	0	0	1434	0	0
6	46.8	186.834	24.156	24.156	0	71.148	0	1206.37	0	0	0	1393.2	8	35	13.2	230.202	20.292	20.292	0	80.106	1.2	1196.6	0	0	0	1426.8	0	0
7	32.4	271.14	74.832	74.832	1.104	56.28	0	1137.66	0	0	0	1407.6	10	20	10.2	173.688	32.076	32.076	3.48	29.19	4.2	1254.91	0	0	0	1429.8	0	0
8	58.2	168.954	29.202	29.202	0	43.944	0	1213.93	0	0	0	1381.8	25	2	30	132.504	17.58	17.58	0	38.622	0	1276.6	15.06	0	0	1410	7	0
9	44.4	185.676	27.654	27.654	0	86.016	0	1209.92	0	0	0	1395.6	13	11	8.4	93.036	13.512	13.512	1.08	19.536	2.28	1338.56	3	0	0	1431.6	1	1
10	133.8	395.124	67.92	52.764	1.2	121.11	0	911.076	0	0	0	1306.2	22	9	61.2	297.726	58.38	7.752	1.176	66.882	1.764	1081.07	0	0	0	1378.8	0	0
14	149.4	241.422	28.344	27.204	1.08	212.088	0	1049.18	4.176	0	0	1290.6	18	9	132	193.14	45.708	15.528	0	43.02	8.094	1114.86	28.602	1.2	0	1308	0	0
15	208.8	169.266	43.356	25.488	0	80.526	0	1061.93	1.2	0	0	1231.2	5	4	9	154.596	42.36	23.4	0	29.256	2.16	1276.4	5.4	0	0	1431	0	0
16	128.4	176.862	23.094	23.094	0	22.704	0	1134.74	3.384	0	0	1311.6	5	5	48.6	80.658	6.936	6.936	0	7.122	0	1310.74	0	0	0	1391.4	1	0
17	43.8	302.574	75.594	75.594	0	32.43	0	1092.43	3.576	0	0	1396.2	14	5	9	201.72	30.96	30.96	0	48.75	6.6	1229.28	4.74	0	0	1431	0	0
20	90.6	236.442	24.45	24.45	0	38.604	0	1112.96	0	0	0	1349.4	7	10	7.8	147.198	22.08	22.08	0	7.2	0	1285	0	0	0	1432.2	0	0
23	46.2	260.292	43.866	43.866	1.164	47.136	13.02	1132.95	1.08	0	0	1393.8	11	4	35.4	229.752	31.242	31.242	1.2	24.15	11.352	1173.13	2.4	1.044	0	1404.6	9	0
25	29.4	315.552	60.258	60.258	0	72.504	1.2	1093.85	0	0	0	1410.6	13	20	7.2	178.302	23.646	23.646	1.2	62.292	4.14	1254.5	4.2	0	0	1432.8	1	0
27	150.6	184.2	6.636	6.636	0	17.304	0	1105.2	0	0	0	1289.4	1	1	405.6	101.4	8.526	8.526	0	16.932	0	932.118	0	0	0	1034.4	0	0
28	113.4	253.386	40.842	40.842	0	42.294	1.8	1072.22	0	0	0	1326.6	3	1	60.6	200.988	26.886	26.886	0	15.756	0	1178.41	0	0	0	1379.4	0	0
30	715.8	157.788	17.856	17.856	0	57.402	0	566.412	0	0	0	724.2	1	2	1267.8	24.306	0	0	0	6.312	0	148.056	0	0	0	172.2	0	0
31	61.2	267.648	64.71	64.71	0	48.438	0	1111.15	0	0	0	1378.8	12	8	15	202.74	24.168	24.168	1.2	15.384	0	1222.26	0	0	0	1425	5	0
32	80.4	246.624	8.208	8.208	0	17.808	0	1112.98	0	0	0	1359.6	4	14	264.6	119.676	8.094	8.094	0	6.804	0	1054.01	0	0	0	1175.4	1	0
33	61.8	139.656	7.2	7.2	0	23.184	0	1238.54	0	0	0	1378.2	10	82	9	113.214	16.536	16.536	0	7.764	0	1317.79	0	0	0	1431	2	0
34	81.6	217.644	26.436	26.436	0	9.354	0	1140.76	0	0	0	1358.4	3	4	1.8	105.348	10.746	10.746	1.2	16.146	0	1332.85	0	0	0	1438.2	3	1
35	60	416.274	72.516	72.516	1.8	68.178	0	964.284	2.316	0	0	1380	6	3	22.8	253.914	15.336	15.336	0	48.774	0	1163.29	8.4	0	3	1417.2	0	0
36	75	289.218	17.466	17.466	0	24.882	0	1075.78	0	0	0	1365	8	20	30	230.256	24.402	24.402	0	29.298	0.936	1179.74	0	0	0	1410	0	0
37	159	229.536	48.54	48.54	1.104	64.446	1.176	1051.46	2.376	0	0	1281	3	7	31.8	154.704	30.81	30.81	0.876	23.754	3.492	1253.5	5.076	0	0	1408.2	0	1

## Sheet: days-mother
ID madri	d1_S_Grooming_min	d1_S_Scratching_min	d1_S_Self-grooming_min	d1_S_Sniffing_min	d1_S_Non_visibile_min	d1_S_Licking_min	d1_S_Drinking_min	S_Visibile_min	d1_S_Feeding_min	d1_S_Lying_min	d1_S_Standing_min	d1_S_Walking_min	d2_S_Grooming_min	d2_S_Scratching_min	d2_S_Self-grooming_min	d2_S_Sniffing_min	d2_S_Non_visibile_min	d2_S_Licking_min	d2_S_Drinking_min	d2_S_Visibile_min	d2_S_Feeding_min	d2_S_Lying_min	d2_S_Standing_min	d2_S_Walking_min
1	131.13	4.116	4.704	11.16	35.4	121.758	0	d1_1404.6	289.896	823.284	581.316	20.04	45.696	7.152	3.48	4.176	51	41.52	0	1389	438.072	733.974	655.026	20.892
2	58.854	1.176	1.056	12.636	88.8	46.818	0	1351.2	269.916	762.258	588.942	62.43	27.708	2.232	4.656	13.68	54.6	14.028	0	1385.4	274.806	669.18	716.22	53.934
4	130.86	0	0	5.688	34.8	125.772	0	1405.2	347.736	836.814	568.386	18.438	33.978	11.628	0	9	64.8	25.578	0	1375.2	290.736	870.834	504.366	15.678
6	56.61	1.176	2.268	5.22	73.8	51.978	0	1366.2	297.024	742.308	623.892	22.452	62.292	4.14	7.584	10.38	31.8	53.694	0	1408.2	266.088	705.36	702.252	24.582
7	54.762	1.2	0	4.044	40.2	50.718	0	1399.8	327.006	857.43	541.554	36.126	19.59	6.312	0	4.572	35.4	15.618	0	1404.6	352.902	822.138	581.262	44.286
8	83.922	7.314	18.882	8.94	91.8	75.072	0	1348.2	263.97	900.912	447.768	10.338	29.616	4.932	1.116	11.712	52.2	19.662	0	1387.8	305.778	874.29	512.286	23.352
9	93.342	9.27	3.48	13.254	63	80.658	0	1377	242.838	846.39	529.968	15.102	37.302	8.406	16.92	4.56	57	33.3	0	1383	303.054	857.85	525.15	17.67
10	104.22	1.98	2.376	17.85	73.2	87.63	0	1366.8	194.262	903.084	462.612	15.312	87.456	0	3.6	14.628	64.8	73.998	0	1315.2	214.95	712.608	602.592	27.558
14	94.752	6.6	1.2	38.7	76.2	57.39	47.172	1363.8	264.492	556.518	807.282	27.648	28.236	22.494	3.456	11.388	50.4	16.266	58.2	1389.6	293.79	674.964	712.836	38.544
15	88.062	8.928	4.56	23.418	142.2	64.056	0	1297.8	273.528	567.948	729.852	42.396	18.636	20.676	4.644	7.008	28.8	11.628	0	1351.2	258.072	796.794	552.054	32.532
16	82.476	0	10.656	20.49	120	63.156	8.22	1320	262.218	738.294	581.706	28.644	33.468	9.54	18.54	13.704	50.4	19.764	10.872	1389.6	287.304	719.826	669.774	59.82
17	109.248	5.4	7.71	41.034	47.4	69.75	0	1392.6	283.362	729.606	662.994	34.11	41.292	13.902	9.582	9.984	66	32.448	0	1374	284.424	645.396	728.604	33.936
20	74.298	2.904	3.468	26.862	118.2	48.672	0	1321.8	316.848	608.34	712.296	57.24	55.62	7.896	2.256	19.368	42	38.022	0	1338	375.462	582.198	756.858	86.148
23	73.77	12.966	7.368	26.982	67.8	48.534	0	1372.2	354.738	670.932	700.224	29.118	25.872	14.286	4.38	7.554	99	18.918	0	1341	348.654	755.508	585.492	27.378
25	120.396	9.54	0	58.908	30.6	59.82	0	1409.4	353.088	607.14	802.26	70.848	50.28	7.092	0	26.346	27	26.238	0	1413	367.572	741.942	671.058	33.132
27	63.246	3.312	18.966	28.632	137.4	36.834	0	1302.6	276.93	644.382	658.218	45.48	32.658	17.778	4.77	14.256	117.6	18.402	0	1322.4	259.938	756.246	566.472	37.884
28	73.86	0	1.2	13.776	72	59.604	0	1368	216.264	826.842	540.042	19.938	23.484	3.384	3.996	9.744	135	14.34	0	1305	261.234	778.17	526.83	30.6
30	51.246	5.106	0	9.03	459.6	42.216	0	980.4	228.966	452.172	528.228	33.15	4.686	4.938	3.18	1.164	258.6	4.104	0	1181.4	206.718	791.202	389.298	64.014
31	104.784	1.164	8.568	28.254	76.2	80.01	0	1363.8	316.728	707.142	656.658	27.624	24.99	13.512	3.516	12.462	12.6	13.716	0	1367.4	230.646	740.166	627.234	33.6
32	109.044	2.208	4.236	26.892	171	82.62	0	1269	204.276	636.366	633.192	29.172	48.966	6.138	10.968	12.414	107.4	37.134	0	1332.6	318.234	742.098	590.43	47.244
33	81.498	2.364	0	18.696	79.2	63.594	0	1360.8	310.674	613.05	747.75	49.962	23.358	4.584	4.02	6.852	41.4	17.076	0	1398.6	339.552	770.214	628.386	28.014
34	68.976	2.112	1.2	18.09	85.2	52.044	0	1354.8	265.638	723.246	631.554	33.288	25.434	7.026	1.176	14.814	14.4	10.62	0	1425.6	361.524	733.992	691.608	49.446
35	93.21	0	6.396	17.814	51.6	75.396	0	1388.4	338.646	792.45	596.268	27.69	19.566	10.104	8.124	2.88	30	16.686	0	1410	381.054	845.4	565.2	24.36
36	135	6	5	24	138	111	0	1302	254	559	741	66	77	18	9	7	51	70	0	1329	319	485	843	61
37	63.6145	4	1	51.114	67	12.5005	0	1373	244.48	804.332	640.128	18.4178	24.1132	6	1	20	125	4.11321	0	1315	317	634.424	574	31

## Sheet: 6hintervals-calf
id_madri	sex_calf	g_n_new	1-6_visible av_perc	1-6_Lying av_perc	1-6_Standing attempt av	1-6_Suckle the udder av_perc	1-6_ Suckle attempt	1-6_Sniffing av_perc	1-6_Walking av_perc	7-12_visible av_perc	7-12_Lying av_perc	7-12_Standing attempt	7-12_Suckle the udder av_perc	7-12_Suckle attempt av_	7-12_Sniffing av_perc	7-12_Walking av_perc	13-18_visible av_perc	13-18_Lying av_perc	13-18_ Standing attempt av_	13-18_Suckle the udder av_perc	13-18_ Suckle attempt av_	13-18_Sniffing av_perc	13-18_Walking av_perc	19-24_visible av_perc	19-24_Lying av_perc	19-24_Standing attempt av	19-24_Suckle the udder av_perc	19-24_Suckle attempt av	19-24_Sniffing av_perc	19-24_Walking av_perc
1	F	night	0.943333	0.618333	9	0.0133333	11	0.0466667	0.0133333	1	0.798333	1	0.0183333	1	0.01	0.0183333	0.995	0.895	0	0.005	0	0.00333333	0.005	0.995	0.815	0	0.00333333	1	0.0316667	0.00333333
2	M	night	0.858333	0.523333	9	0.0716667	4	0.0583333	0.0716667	0.976667	0.818333	0	0.0816667	4	0.0433333	0.0816667	0.988333	0.943333	0	0.02	1	0.00666667	0.02	1	0.91	0	0.0183333	0	0.0116667	0.0183333
4	F	night	0.9	0.64	1	0.106667	37	0.136667	0.11	1	0.945	1	0	4	0.0283333	0	0.986667	0.935	0	0.00833333	0	0.0216667	0.00833333	1	0.936667	0	0.00333333	0	0.0166667	0.00333333
6	M	day	0.903333	0.731667	33	0.0183333	8	0.115	0.0183333	1	0.913333	0	0.02	0	0.0233333	0.02	0.966667	0.886667	1	0.0266667	0	0.03	0.0266667	1	0.938333	1	0.00333333	0	0.0333333	0.00333333
7	F	night	0.943333	0.691667	18	0.0983333	9	0.111667	0.0983333	1	0.79	1	0.0816667	1	0.0416667	0.0816667	0.966667	0.851667	0	0.0216667	0	0.00333333	0.0216667	1	0.91	1	0.00833333	0	0	0.00833333
8	M	night	0.873333	0.756667	2	0.0433333	19	0.0866667	0.0433333	0.996667	0.923333	0	0.0216667	0	0.005	0.0216667	0.975	0.916667	0	0.0166667	3	0.0183333	0.0166667	0.993333	0.91	0	0.00333333	3	0.0166667	0.00333333
9	M	night	0.888333	0.621667	11	0.0716667	12	0.19	0.0716667	0.991667	0.88	0	0.00666667	0	0.0616667	0.00666667	1	0.941667	0	0.015	0	0.0216667	0.015	0.996667	0.938333	0	0.00333333	1	0.025	0.00333333
10	M	night	0.753333	0.25	9	0.06	22	0.203333	0.0816667	0.931667	0.655	0	0.075	0	0.11	0.0533333	0.956667	0.848333	0	0.0333333	0	0.0333333	0.02	0.986667	0.93	0	0.0266667	0	0.00333333	0
14	F	day	0.763333	0.73	8	0.0366667	16	0.0866667	0.0283333	0.908333	0.77	1	0.03	2	0.0916667	0.0166667	0.93	0.856667	0	0	0	0.0316667	0.0266667	0.983333	0.908333	0	0.015	0	0.395	0.015
15	F	night	0.753333	0.715	4	0.0833333	4	0.211667	0.03	0.941667	0.925	0	0.0166667	0	0.01	0.0216667	0.731667	0.75	0	0.035	0	0.0116667	0.005	0.993333	0.896667	0	0.01	1	0.015	0.0183333
16	M	night	0.758333	0.925	5	0.0116667	1	0.015	0.0116667	0.98	0.726667	0	0.0466667	4	0.0383333	0.0466667	0.935	0.96	0	0	0	0	0	0.97	0.875	0	0.00833333	0	0.0116667	0.00833333
17	F	night	0.903333	0.585	5	0.121667	8	0.0416667	0.121667	0.978333	0.778333	0	0.0483333	2	0.0166667	0.0483333	0.996667	0.801667	0	0.035	4	0.03	0.035	1	0.951667	0	0.0116667	0	0.00333333	0.0116667
20	F	day	0.803333	0.748333	10	0.0316667	2	0.055	0.0316667	0.966667	0.901667	0	0.00333333	1	0.00333333	0.00333333	1	0.813333	0	0.0266667	4	0.0316667	0.0266667	0.978333	0.848333	0	0.00833333	0	0.02	0.00833333
23	M	day	0.915	0.683333	4	0.0616667	11	0.08	0.0616667	1	0.843333	0	0.01	0	0.0233333	0.01	0.978333	0.93	0	0.0116667	0	0.0166667	0.0116667	0.978333	0.795	0	0.0416667	0	0.0166667	0.0416667
25	F	night	0.995	0.591667	20	0.0383333	13	0.125	0.0383333	0.923333	0.686667	0	0.0716667	0	0.045	0.0716667	1	0.84	0	0.0583333	0	0.0283333	0.0583333	1	0.983333	0	0.00333333	0	0.005	0.00333333
27	M	night	0.828333	0.791667	1	0.0133333	1	0.0533333	0.0133333	0.975	0.841667	0	0.00666667	0	0	0.00666667	0.97	0.856667	0	0	0	0.02	0	0.808333	0.826667	0	0.00666667	0	0.00833333	0.00666667
28	F	night	0.931667	0.57	0	0.065	3	0.085	0.065	0.918333	0.903333	1	0.015	0	0.015	0.015	0.996667	0.945	0	0.00333333	0	0.00833333	0.00333333	0.838333	0.683333	0	0.085	0	0.03	0.085
30	M	day	0.306667	0.636667	2	0.01	1	0.055	0.01	0.958333	0.798333	0	0.00833333	0	0.0933333	0.00833333	0.621667	0.618333	0	0.0533333	0	0.0633333	0.0533333	0.125	0.305	0	0.015	0	0.12	0.015
31	M	day	0.871667	0.626667	8	0.135	7	0.0783333	0.135	1	0.89	0	0.0116667	3	0.0383333	0.0116667	0.975	0.81	0	0.035	1	0.005	0.035	0.983333	0.881667	0	0.00666667	1	0.0266667	0.00666667
32	F	day	0.875	0.711667	14	0.00666667	3	0.0233333	0.00666667	0.978333	0.876667	0	0.00333333	1	0.0116667	0.00333333	0.953333	0.871667	0	0.01	0	0.0116667	0.01	0.97	0.83	0	0.00333333	0	0.005	0.00333333
33	M	night	0.966667	1	47	0	0	0	0	1	1	29	0	0	0	0	0.888333	0.726667	6	0.00833333	10	0.0666667	0.00833333	0.973333	0.871667	0	0.0116667	0	0.00333333	0.0116667
34	M	night	0.823333	0.623333	3	0.0333333	0	0.01	0.0333333	0.95	0.805	1	0.0283333	3	0.015	0.0283333	1	0.943333	0	0.0116667	0	0.00333333	0.0116667	1	0.931667	0	0.00666667	0	0	0.00666667
35	F	day	0.883333	0.58	3	0.108333	6	0.07	0.108333	0.966667	0.56	0	0.0916667	0	0.065	0.0916667	1	0.846667	0	0.0166667	0	0.0166667	0.0166667	0.983333	0.76	0	0.00666667	0	0.0516667	0.00666667
36	M	day	0.858333	0.68	18	0.02	8	0.045	0.02	1	0.808333	0	0.0116667	0	0.00333333	0.0116667	0.95	0.848333	1	0.015	0	0.0183333	0.015	0.983333	0.821667	1	0.00333333	0	0.00666667	0.00333333
37	M	day	0.796667	0.715	7	0.0483333	2	0.0583333	0.0483333	0.84	0.906667	0	0.0366667	0	0.0316667	0.0366667	0.955	0.861667	0	0.0233333	0	0.055	0.0233333	0.966667	0.821667	0	0.0366667	1	0.0533333	0.0366667

## Sheet: 6hintervals-mother
id	sex_calf	giorno/notte	g_n_new	groom_score_3h	time	1-6_Visibile_min_av	1-6_Lying_min_av	1-6_Grooming_min_av	1-6_Feeding_min_av	1-6_Walking_min_av	1-6_NegMat_av	7-12_Visibile_min_av	7-12_Lying_min_av	7-12_Grooming_min_av	7-12_Feeding_min_av	7-12_Walking_min_av	7-12_NegMat_av	13-18_Visibile_min_av	13-18_Lying_min_av	13-18_Grooming_min_av	13-18_Feeding_min_av	13-18_Walking_min_av	13-18_NegMat_av	19-24_Visibile_min_av	19-24_Lying_min_av	19-24_Grooming_min_av	19-24_Feeding_min_av	19-24_Walking_min_av	19-24_NegMat_av
1	F	gruppo 1	notte	high	1_6	55.7	17.63	13.177	12.558	1.666	1	59.4	30.934	2.972	19.588	0.788	0	59.4	47.248	3.63	6.37	0.294	0	59.6	41.402	2.076	9.8	0.592	0
2	M	gruppo 4	notte	low	1_6	50.4	28.145	5.709	12.319	1.945	0	57.7	27.565	2.376	13.322	3.893	0.666667	58.5	36.975	1.046	9.035	2.004	0.166667	58.6	34.358	0.678	10.31	2.563	0
4	F	gruppo 1	notte	low	1_6	55	27.989	7.666	14.748	1.289	5.5	60	45.3	2.8	9.7	0.3	0.166667	59.2	30.18	4.544	18.408	0.384	0	60	36	6.8	15.1	1.1	0
6	M	gruppo 3	giorno	low	1_6	53.3	15.281	4.296	15.162	1.056	0.5	59.5	41.993	1.384	11.028	0.979	0	55.9	28.439	2.087	11.338	0.748	0	59	38.005	1.668	11.976	0.959	0
7	F	gruppo 4	notte	low	1_6	56	27.596	5.25	15.914	1	0.5	60	46.7	0.9	8.5	0.5	0	57.8	38.514	1.686	8.424	1.564	0	59.5	30.095	1.291	21.663	2.957	0
8	M	gruppo 4	notte	high	1_6	51.6	28.744	9.314	7.644	0.494	1.66667	60	48	1.9	11.1	0.3	0.166667	54.9	36.335	1.73	7.279	0.529	0.5	58.2	37.073	1.043	17.972	0.4	0.166667
9	M	gruppo 1	notte	low	1_6	52.6	21.666	8.758	10.199	0.67	0.166667	58.8	33.714	3.016	12.83	0.861	0	59.4	39.668	1.764	11.296	0.986	0	58.7	46.017	2.019	6.148	0	0
10	M	gruppo 1	notte	low	1_6	55.9	18.181	8.081	19.737	0.997	5.33333	55.9	40.292	4.809	6.535	0.38	0	57.5	47.823	3.091	2.671	0.49	0	58.5	44.218	1.389	3.434	0.685	0
14	F	gruppo 3	giorno	low	1_6	52	10.45	9.133	10.131	1.212	0.666667	59.3	34.203	3.395	8.027	0.4	0	56	30.3	1.764	10.724	0.496	0	60	17.8	1.5	15.2	2.5	0
15	F	gruppo 4	notte	high	1_6	48.3	13.535	10.7	14.84	1.583	0.666667	58.3	36.957	1.53	3.871	1.684	0	50.5	15.126	1.761	10.181	2.123	0	59.2	29.04	0.686	16.696	1.676	0
16	M	gruppo 1	notte	low	1_6	45.2	22.569	7.543	7.199	0.748	0	59	30.102	2.638	10.677	1.646	0	56.2	37.288	1.185	12.429	1.08	0	59.6	33.09	2.38	13.398	1.3	0
17	F	gruppo 1	notte	high	1_6	54.7	31.874	9.115	7.703	0.594	0	59	33.07	3.86	9.68	0.76	0	58.9	26.386	3.555	18.713	1.082	0	59.5	30.271	1.678	11.131	3.249	0
20	F	gruppo 3	giorno	low	1_6	47.5	18.874	4.812	12.066	2.68	0.166667	56.9	27.725	2.379	12.385	2.867	0	59	40.538	3.21	5.046	0.954	0	56.9	14.253	1.982	23.311	3.039	0
23	M	gruppo 2	giorno	high	1_6	55.3	15.114	7.856	21.781	1.394	0.333333	59	35.445	1.857	14.854	0.875	0	56.7	34.619	1.817	9.142	0.908	0	57.7	26.644	0.765	13.346	1.676	0.333333
25	F	gruppo 1	notte	low	1_6	59.6	30.168	9.536	13.028	0.3	0	55.7	16.926	4.06	19.598	3.428	0	59.8	21.002	4.28	17.556	6.69	0	59.8	33.094	2.19	8.666	1.39	0
27	M	gruppo 4	notte	low	1_6	48.3	24.413	3.912	9.637	1.585	0	55.8	39.194	1.928	4.016	0.692	0	55	9.766	2.576	21.095	3.226	0	58	34.024	2.125	11.407	2.077	0
28	F	gruppo 1	notte	high	1_6	52.9	20.907	9.871	8.169	1.303	0.166667	59	36.006	0.894	13.608	0.786	0	57.8	39.732	1.545	7.537	1.054	0	58.3	41.162	0	6.73	0.18	0
30	M	gruppo 3	giorno	high	1_6	23.2	14.897	3.545	3.135	0	0	57.8	36.527	2.465	11.865	0.19	0	44.9	17.308	2.178	6.989	1.828	0	37.5	6.63	0.353	16.172	3.507	0
31	M	gruppo 3	giorno	high	1_6	51.9	20.64	11.177	11.039	1.8	0.166667	59.8	42.724	1.796	12.784	0.696	0	57.6	26.929	2.956	12.019	1.262	0	58	27.564	1.535	16.946	0.846	0
32	F	gruppo 2	giorno	high	1_6	49.1	14.223	9.197	12.378	0.603	0	53.2	31.328	3.163	4.766	1.886	0	55	31.344	2.735	10.528	1.541	0	54.2	29.166	3.079	6.374	0.832	0
33	M	gruppo 4	notte	high	1_6	56.7	28.87	8.486	8.094	1.236	0	58.9	25.074	2.988	11.858	1.271	0	52	12.971	1.925	19.503	3.34	0	59.2	35.26	0.184	12.324	2.48	0
34	M	gruppo 1	notte	low	1_6	51.6	17.477	5.853	8.63	3.08	0	56.5	26.061	1.725	13.455	1.084	0	59.4	41.93	0.984	11.83	0.49	0	58.3	35.073	2.934	10.358	0.894	0
35	F	gruppo 2	giorno	high	1_6	52.8	26.803	8.133	8.849	1.697	0.333333	59	28.55	2.51	21.96	1.03	0	59.6	35.622	1.192	16.332	1.588	0	60	41.1	3.7	9.3	0.3	0
36	M	gruppo 3	giorno	high	1_6	44.3333	15.5	6.83333	8.33333	4.66667	0.166667	59.8333	33.6667	5.66667	9.83333	1.16667	0	55	21.3333	7.16667	5.66667	2.83333	0	57.8333	22.6667	2.83333	18.5	2.33333	0
37	M	gruppo 3	giorno	low	1_6	56.8333	36.2011	4.7826	5.87222	0.666667	0	56.6667	30.8743	2.21597	7.03	0.373333	0	57.8333	32.5683	1.48879	14.3333	0.5	0	57.5	34.4115	2.11504	13.5111	1.52963	0
1	F	gruppo 1	notte	high
2	M	gruppo 4	notte	low
4	F	gruppo 1	notte	low
6	M	gruppo 3	giorno	low
7	F	gruppo 4	notte	low
8	M	gruppo 4	notte	high
9	M	gruppo 1	notte	low
10	M	gruppo 1	notte	low
14	F	gruppo 3	giorno	low
15	F	gruppo 4	notte	high
16	M	gruppo 1	notte	low
17	F	gruppo 1	notte	high
20	F	gruppo 3	giorno	low
23	M	gruppo 2	giorno	high
25	F	gruppo 1	notte	low
27	M	gruppo 4	notte	low
28	F	gruppo 1	notte	high
30	M	gruppo 3	giorno	high
31	M	gruppo 3	giorno	high
32	F	gruppo 2	giorno	high
33	M	gruppo 4	notte	high
34	M	gruppo 1	notte	low
35	F	gruppo 2	giorno	high
36	M	gruppo 3	giorno	high
37	M	gruppo 3	giorno	low
1	F	gruppo 1	notte	high
2	M	gruppo 4	notte	low
4	F	gruppo 1	notte	low
6	M	gruppo 3	giorno	low
7	F	gruppo 4	notte	low
8	M	gruppo 4	notte	high
9	M	gruppo 1	notte	low
10	M	gruppo 1	notte	low
14	F	gruppo 3	giorno	low
15	F	gruppo 4	notte	high
16	M	gruppo 1	notte	low
17	F	gruppo 1	notte	high
20	F	gruppo 3	giorno	low
23	M	gruppo 2	giorno	high
25	F	gruppo 1	notte	low
27	M	gruppo 4	notte	low
28	F	gruppo 1	notte	high
30	M	gruppo 3	giorno	high
31	M	gruppo 3	giorno	high
32	F	gruppo 2	giorno	high
33	M	gruppo 4	notte	high
34	M	gruppo 1	notte	low
35	F	gruppo 2	giorno	high
36	M	gruppo 3	giorno	high
37	M	gruppo 3	giorno	low
1	F	gruppo 1	notte	high
2	M	gruppo 4	notte	low
4	F	gruppo 1	notte	low
6	M	gruppo 3	giorno	low
7	F	gruppo 4	notte	low
8	M	gruppo 4	notte	high
9	M	gruppo 1	notte	low
10	M	gruppo 1	notte	low
14	F	gruppo 3	giorno	low
15	F	gruppo 4	notte	high
16	M	gruppo 1	notte	low
17	F	gruppo 1	notte	high
20	F	gruppo 3	giorno	low
23	M	gruppo 2	giorno	high
25	F	gruppo 1	notte	low
27	M	gruppo 4	notte	low
28	F	gruppo 1	notte	high
30	M	gruppo 3	giorno	high
31	M	gruppo 3	giorno	high
32	F	gruppo 2	giorno	high
33	M	gruppo 4	notte	high
34	M	gruppo 1	notte	low
35	F	gruppo 2	giorno	high
36	M	gruppo 3	giorno	high
37	M	gruppo 3	giorno	low

## Sheet: hourly-calf
IDvitelli	sexcalf	g_n_new	1Self-groomingmin	1Sniffingmin	1Standingmin	1Socialinteractionwiththeneighbouringbuffalo/calfmin	1Visibilemin	1Suckletheuddermin	1Walkingmin	1Scratchingmin	1Playmin	1Lyingmin	1Lickingmin	2Self-groomingmin	2Sniffingmin	2Standingmin	2Socialinteractionwiththeneighbouringbuffalo/calfmin	2Visibilemin	2Suckletheuddermin	2Walkingmin	2Scratchingmin	2Playmin	2Lyingmin	2Lickingmin	3Self-groomingmin	3Sniffingmin	3Standingmin	3Socialinteractionwiththeneighbouringbuffalo/calfmin	3Visibilemin	3Suckletheuddermin	3Walkingmin	3Scratchingmin	3Playmin	3Lyingmin	3Lickingmin	4Self-groomingmin	4Sniffingmin	4Standingmin	4Socialinteractionwiththeneighbouringbuffalo/calfmin	4Visibilemin	4Suckletheuddermin	4Walkingmin	4Scratchingmin	4Playmin	4Lyingmin	4Lickingmin	5Self-groomingmin	5Sniffingmin	5Standingmin
1	F	night	0	0	4.08	0	40.8	0	0	0	0	36.72	0	0	7.8	42	0	60	0	0	0	0	18	0	0	7.8	58.8	0	60	1.8	1.8	0	0	1.2	0	0	1.2	19.2	0	60	1.8	1.8	0	0	40.8	0	0	0	0
2	M	night	0	0	1.17	0	39	0	0	0	0	37.83	0	0	4.074	48.306	0	58.2	2.91	2.91	0	0	9.894	0	0	5.088	23.85	0	31.8	1.908	1.908	0	0	7.95	0	0	6	48	0	60	9	9	0	0	12	0	0	0	10.8
4	F	night	0	5.94	20.13	0	33	5.28	5.94	0	0	12.87	0	0	6.264	19.314	0	52.2	7.83	7.83	0	0	32.886	0	0	1.2	4.2	0	60	1.8	1.8	0	0	55.8	0	0	4.8	13.2	0	60	4.8	4.8	0	0	46.8	0	0	15	31.2
6	M	day	0	0	0	0	31.8	0	0	0	0	31.8	0	0	0	0	0	60	0	0	0	0	60	0	0	16.878	26.19	0	58.2	0	0	0	0	32.01	0	0	5.82	30.846	0	58.2	1.746	1.746	0	0	27.354	0	0	14.25	29.07
7	F	night	0	0	0	0	40.8	0	0	0	0	40.8	0	0	0	0	0	60	0	0	0	0	60	0	0	1.2	21	0	60	4.8	4.8	0	0	39	0	0	13.2	34.8	0	60	16.8	16.8	0	0	25.2	0	0	19.8	43.8
8	M	night	0	0	3.096	0	25.8	0	0	0	0	22.704	0	0	10.8	30	0	60	7.2	7.2	0	0	30	0	0	11.88	23.22	0	54	2.16	2.16	0	0	31.86	0	0	5.88	12.936	0	58.8	1.764	1.764	0	0	45.864	0	0	1.116	11.718
9	M	night	0	0	0	0	60	0	0	0	0	60	0	0	1.2	12	0	60	1.2	1.2	0	0	48	0	0	14.112	31.164	0	58.8	4.704	4.704	0	0	27.636	0	0	14.964	25.8	0	25.8	4.902	4.902	0	0	0	0	0	13.8	19.872
10	M	night	0	0	0	0	43.8	0	0	0	0	43.8	0	0	0	27.9	0	55.8	0	5.022	0	0	27.9	0	0	34.77	57	0	57	0	6.27	0	0	0	0	0	13.95	55.8	0	55.8	20.088	7.812	0	0	0	0	0	0	0
14	F	day	0	0	0	0	46.8	0	0	0	0	46.8	0	0	0	0	0	4.2	0	0	0	0	4.2	0	0	4.98	26.892	0	49.8	0	3.984	0	0	22.908	0	0	0	0	0	60	0	0	0	0	60	0	0	11.76	22.932
15	F	night	0	0	0	0	18	0	0	0	0	18	0	0	0	3.78	0	54	0	0	0	0	50.22	0	0	9.246	14.07	0	40.2	0	0	0	0	26.13	0	0	16.008	43.056	0	55.2	16.008	4.968	0	0	12.144	0	0	44.1	17.052
16	M	night	0	0	0	0	45	0	0	0	0	45	0	0	0	0	0	13.2	0	0	0	0	13.2	0	0	0	0	0	34.8	0	0	0	0	34.8	0	0	1.2	6	0	60	0	0	0	0	54	0	1.2	1.2	4.8
17	F	night	0	0	9.048	0	34.8	1.044	1.044	0	0	25.752	0	0	2.184	48.594	0	54.6	7.098	7.098	0	0	6.006	0	0	1.176	14.7	0	58.8	8.82	8.82	0	0	44.1	0	0	0	18	0	60	7.2	7.2	0	0	42	0	0	5.13	29.07
20	F	day	0	0	1.05	0	15	0	0	0	0	13.95	0	0	0	11.22	0	51	1.02	1.02	0	0	39.78	0	0	1.848	6.93	0	46.2	0.924	0.924	0	0	39.27	0	0	9	25.2	0	60	1.8	1.8	0	0	34.8	0	0	7.98	30.21
23	M	day	0	0	0.864	0	43.2	0	0	0	0	42.336	0	0	15.066	39.06	0	55.8	0	0	0	0	16.74	0	0	3.822	12.012	0	54.6	3.822	3.822	0	0	42.588	0	0	0	7.254	0	55.8	3.906	3.906	0	0	47.988	0	0	1.2	9
25	F	night	0	9.312	29.1	0	58.2	0	0	0	0	29.1	0	0	16.2	40.2	0	60	1.2	1.2	0	0	19.8	0	0	10.2	34.8	0	60	4.8	4.8	0	0	25.2	0	0	1.8	9	0	60	1.8	1.8	0	0	51	0	0	6	31.2
27	M	night	0	5.04	10.08	0	18	1.08	1.08	0	0	7.92	0	0	0	4.2	0	60	0	0	0	0	55.8	0	0	0	7.11	0	47.4	0	0	0	0	40.29	0	0	1.176	8.232	0	58.8	0	0	0	0	50.568	0	0	0	1.116
28	F	night	0	0	3	0	60	0	0	0	0	57	0	0	15.132	58.2	0	58.2	6.984	6.984	0	0	0	0	0	0	27.93	0	57	2.85	2.85	0	0	29.07	0	0	5.82	19.206	0	58.2	2.91	2.91	0	0	38.994	0	0	7.83	36.018
30	M	day	0	0	0	0	42	0	0	0	0	42	0	0	0	0	0	1.8	0	0	0	0	1.8	0	0	0	3.024	0	16.8	1.008	1.008	0	0	13.776	0	0	0	0	0	0	0	0	0	0	0	0	0	5.94	18
31	M	day	0	0	0	0	34.8	0	0	0	0	34.8	0	0	12.168	37.908	0	46.8	1.872	1.872	0	0	8.892	0	0	7.83	32.886	0	52.2	16.182	16.182	0	0	19.314	0	0	1.8	13.2	0	60	7.2	7.2	0	0	46.8	0	0	1.8	31.8
32	F	day	0	0	0	0	27	0	0	0	0	27	0	0	2.88	14.88	0	48	0	0	0	0	33.12	0	0	0	18	0	60	0	0	0	0	42	0	0	0	16.2	0	60	1.2	1.2	0	0	43.8	0	0	4.8	37.8
33	M	night	0	0	0	0	48	0	0	0	0	48	0	0	0	0	0	60	0	0	0	0	60	0	0	0	0	0	60	0	0	0	0	60	0	0	0	0	0	60	0	0	0	0	60	0	0	0	0
34	M	night	0	0	5.148	0	46.8	0	0	0	0	41.652	0	0	0.99	29.04	0	33	0.99	0.99	0	0	3.96	0	0	1.764	47.628	0	58.8	4.116	4.116	0	0	11.172	0	0	0	12	0	60	3	3	0	0	48	0	0	0	6.048
35	F	day	0	0	18.9	0	30	6	6	0	0	11.1	0	0	15.81	40.8	0	51	4.08	4.08	0	0	10.2	0	0	4.8	39	0	60	9	9	0	0	21	0	0	1.764	25.872	0	58.8	12.936	12.936	0	0	32.928	0	0	0	0
36	M	day	0	0	0	0	28.8	0	0	0	0	28.8	0	0	4.92	21.156	0	49.2	0	0	0	0	28.044	0	0	2.94	25.872	0	58.8	1.764	1.764	0	0	32.928	0	0	5.022	53.01	0	55.8	5.022	5.022	0	0	2.79	0	0	0	0
37	M	day	0	0	0	0	15.6	0	0	0	0	15.6	0	0	8.1	42.12	0	54	4.86	4.86	0	0	11.88	0	0	4.092	15.252	0	37.2	2.976	2.976	0	0	21.948	0	0	0	0	0	60	0	0	0	0	60	0	0	4.2	19.2
[truncated: 31 more columns]

## Sheet: hourly-mother
id_madri	sex_calf	g_n_new	1_ Visibile_min	1_ Walking_min	1_ Sniffing_min	1_ Grooming_min	1_ Self-grooming_min	1_ Scratching_min	1_ Lying_min	1_ Licking_min	1_ Feeding_min	2_ Visibile_min	2_ Walking_min	2_ Sniffing_min	2_ Grooming_min	2_ Self-grooming_min	2_ Scratching_min	2_ Lying_min	2_ Licking_min	2_ Feeding_min	3_ Visibile_min	3_ Walking_min	3_ Sniffing_min	3_ Grooming_min	3_ Self-grooming_min	3_ Scratching_min	3_ Lying_min	3_ Licking_min	3_ Feeding_min	4_ Visibile_min	4_ Walking_min	4_ Sniffing_min	4_ Grooming_min	4_ Self-grooming_min	4_ Scratching_min	4_ Lying_min	4_ Licking_min	4_ Feeding_min	5_ Visibile_min	5_ Walking_min	5_ Sniffing_min	5_ Grooming_min	5_ Self-grooming_min	5_ Scratching_min	5_ Lying_min	5_ Licking_min	5_ Feeding_min	6_ Visibile_min	6_ Walking_min
1	F	night	40.8	0	0	28.968	0	0	0	28.968	8.976	60	4.2	1.2	12	0	0	16.8	10.8	13.8	55.8	2.232	2.232	15.066	0	0	0	12.834	20.088	58.8	1.764	1.176	11.172	0	0	11.172	9.996	17.052	60	1.8	1.2	4.8	0	0	39	4.2	7.2	58.8	0
2	M	night	37.8	0	0	10.962	0	0	34.776	10.962	12.096	55.2	3.864	3.864	12.144	0	0	4.968	8.28	13.8	31.8	6.042	1.908	6.996	0	0	0.954	5.088	16.854	58.8	1.764	0	1.176	0	0	25.872	1.176	24.108	58.8	0	0	1.176	0	0	44.1	1.176	7.056	60	0
4	F	night	39	1.95	0	8.97	0	0	0	8.97	14.04	52.2	1.044	2.088	17.226	0	0	9.918	15.138	24.012	60	0	0	3	0	0	55.2	3	7.8	60	0	1.2	7.8	0	0	55.2	7.2	10.2	60	1.8	1.2	9	0	0	28.8	7.8	4.8	58.8	2.94
6	M	day	31.8	0	0	2.862	0	0	0	2.862	15.9	58.8	1.176	0	2.94	0	0	22.932	2.94	18.228	56.4	2.82	0	6.204	0	0	12.972	6.204	12.972	58.2	1.164	0	6.984	0	0	8.148	6.984	18.042	55.8	0	0	5.022	0	0	21.762	5.022	11.718	58.8	1.176
7	F	night	40.8	0	0	13.872	0	0	2.04	13.872	22.032	60	1.8	0	4.8	0	0	28.8	4.8	19.8	58.2	0	1.164	8.148	0	0	27.936	6.984	12.222	60	1.2	0	1.2	0	0	48	1.2	4.8	60	3	0	1.2	0	0	36	1.2	25.8	57	0
8	M	night	22.8	0	0	10.944	0	0	5.928	10.944	0.912	60	1.2	1.8	15	0	0	30	13.2	7.8	48	0	4.8	9.12	0	0	30.24	3.84	3.84	60	0	0	6	0	0	40.8	6	7.2	58.8	1.764	0	8.82	0	0	24.696	8.82	14.112	60	0
9	M	night	60	0	0	25.8	1.2	0	15	25.8	13.2	60	1.8	0	12	0	0	9	12	25.8	58.8	0	1.764	8.82	0	0	25.872	7.056	8.82	25.8	0	0	1.032	0	0	0	1.032	5.934	52.2	1.044	0	3.132	0	0	31.32	3.132	6.264	58.8	1.176
10	M	night	43.8	0.876	0.876	21.024	0	0	0	19.71	14.892	55.8	2.79	2.232	8.928	0	0	25.11	7.254	13.95	58.8	1.176	1.764	4.704	1.176	0	18.816	2.94	8.82	57	1.14	1.14	10.83	0	0	15.96	10.26	15.96	60	0	0	0	0	0	0	0	60	60	0
14	F	day	46.8	0	0	22.932	0	0	0	22.932	13.104	34.2	2.052	1.026	1.026	0	0	0	0	8.892	51	1.02	7.14	12.24	0	0	5.1	5.1	14.79	60	1.2	1.2	1.2	0	0	31.2	0	3	60	1.8	3	13.2	0	0	19.2	10.2	10.8	60	1.2
15	F	night	18	0	0	16.92	0	0	0	16.92	0	52.8	2.112	1.056	12.144	0	0	13.728	11.088	17.952	40.2	2.01	2.01	4.02	0	0	18.09	2.01	15.276	60	4.2	7.8	16.8	0	0	4.2	9	19.2	60	0	0	10.2	0	0	25.2	10.2	7.8	58.8	1.176
16	M	night	45	0	0.9	26.1	0	0	14.85	25.2	0	11.4	0	0	1.026	0	0	0	1.026	3.078	34.8	2.088	0	3.132	0	0	14.964	3.132	5.916	60	0	1.2	4.8	0	0	39	4.2	4.2	60	1.2	1.2	6	0	0	37.8	4.8	9	60	1.2
17	F	night	34.8	0	2.088	17.748	0	0	19.836	16.008	3.132	58.8	1.764	8.232	14.7	0	0	21.756	7.056	7.056	58.8	0	1.764	8.82	0	0	39.984	7.056	1.764	60	0	3	4.2	0	0	40.8	1.2	12	55.8	0	2.79	5.022	0	0	25.668	2.232	15.066	60	1.8
20	F	day	15	0	0	7.05	0	0	0	7.05	1.05	49.2	4.92	4.92	9.84	0	0	2.952	4.92	17.22	46.2	1.848	0	0.924	0	0	36.96	0.924	0	58.2	5.82	1.164	4.074	0	0	25.026	2.91	16.878	58.2	1.746	4.074	5.82	0	0	20.952	1.746	18.042	58.2	1.746
23	M	day	43.2	0	2.16	25.056	0	0	3.024	22.896	9.936	54.6	2.184	2.184	10.92	0	0	0	8.736	24.57	54	3.78	1.08	2.16	1.08	0	4.86	1.08	30.78	60	1.2	1.2	1.2	0	0	37.8	0	16.8	60	1.2	1.2	1.8	1.2	0	31.2	1.2	22.8	60	0
25	F	night	60	0	7.8	30	0	0	0	22.2	16.8	58.8	0	4.116	7.056	0	0	7.056	2.94	35.868	60	1.8	4.2	7.2	0	0	22.2	3	10.8	60	0	0	0	0	0	60	0	0	58.8	0	7.056	11.76	0	0	31.752	4.704	14.7	60	0
27	M	night	19.8	0	0.99	7.92	0	0	3.96	6.93	0	60	0	1.2	1.8	0	1.2	22.2	1.2	25.2	46.2	4.158	0.924	1.848	0	0	26.334	0.924	1.848	57	2.28	0	1.14	1.14	0	39.9	1.14	3.99	60	1.2	0	0	0	0	48	0	9	46.8	1.872
28	F	night	49.2	0.984	0.984	40.344	0	0	0	39.36	3.936	48	2.88	3.84	7.2	0	0	9.12	2.88	6.24	55.2	2.208	4.968	9.936	0	0	7.176	4.968	8.832	60	0	0	0	0	0	40.2	0	13.8	58.2	1.746	0	1.746	0	0	38.994	1.746	11.058	46.8	0
30	M	day	28.2	0	0	15.228	0	0	9.024	15.228	0	21	0	0	0	0	0	21	0	3.99	4.8	0	0	2.88	0	0	0	2.88	0	40.2	0	0	0	0	0	38.19	0	0	22.2	0	0	1.11	0	0	18.204	1.11	0	22.8	0
31	M	day	34.8	1.044	0	17.052	0	0	0	17.052	10.092	46.8	2.808	4.212	21.996	0	0	0	17.784	12.168	52.2	1.044	1.044	6.786	0	0	24.012	6.264	15.138	58.8	2.94	0	1.176	0	0	35.868	1.176	12.936	58.8	1.764	2.94	17.052	0	0	11.76	14.112	14.7	60	1.2
32	F	day	27	0	0	11.88	0	0	1.08	11.88	8.91	46.8	1.872	6.084	17.784	0	0	0	12.168	8.892	60	0	1.8	4.2	0	0	28.2	1.8	16.8	58.2	1.746	0	4.074	0	0	25.026	4.074	16.878	55.8	0	6.138	11.16	0	0	21.204	5.022	7.812	46.8	0
33	M	night	49.8	1.992	0	27.888	0	0	0	27.888	1.992	58.8	0	0	2.94	0	0	37.632	2.94	12.936	52.8	4.224	0	10.032	0	0	8.976	10.032	14.784	60	1.2	0	1.8	0	0	43.8	1.8	1.8	58.8	0	1.176	7.056	0	0	28.812	5.88	17.052	60	0
34	M	night	45	3.15	0	3.15	0	0	0	3.15	14.85	48	6.24	0.96	11.04	0	0	4.8	10.08	7.2	60	4.2	3	6	0	0	27	3	4.2	58.8	0	0	5.88	0	0	17.052	5.88	11.172	37.8	1.89	1.134	6.048	0	0	17.01	4.914	4.158	60	3
35	F	day	31.8	0	0.954	21.942	0	0	4.134	20.988	2.862	52.8	3.168	4.224	13.2	0	0	5.808	8.976	13.2	55.2	0	2.76	7.176	0	0	30.36	3.864	17.112	58.8	2.94	1.764	4.116	2.94	0	37.632	1.764	12.936	58.2	4.074	0	1.164	0	0	36.084	1.164	6.984	60	0
36	M	day	29	0	1	12	0	0	3	11	12	35	4	4	10	0	0	4	6	12	55	9	4	7	0	0	13	3	8	46	4	5	8	0	0	11	3	10	46	5	1	1	0	0	30	0	2	55	6
37	M	day	59	0	7.375	7.375	0	0	39.3333	0	0	57	0	7.25455	7.25455	0	0	37.3448	0	11.4	53	0	7.06667	7.06667	0	0	31.614	0	8.83333	57	2	1	1	0	1	57	0	7	55	2	3	3.96491	0	0	26.0526	0.964912	8	60	0
[truncated: 13 more columns]
